# Supplementary material for: TMTC4 is a hair cell–specific human deafness gene
Source: JCI Insight. 2023 Dec 22;8(24):e172665. doi: 10.1172/jci.insight.172665 (PMC10807715; doi:10.1172/jci.insight.172665)
Supplement: Supporting data values [file jciinsight-8-172665-s057.xlsx]

## Sheet: Figure 1
Panel B	Brain		Cochlea
	Cre(-)/Tmtc4(fl/fl)	Rosa26CreER/Tmtc4(fl/fl)	Cre(-)/Tmtc4(fl/fl)	Rosa26CreER/Tmtc4(fl/fl)
	3.42908	0.611197	2.19594	0.36821
	2.10651	1.20954	5.66483	1.82384
	1.85429	0.684793	2.19969	0.745555
	4.26794	1.18666	3.32264	2.05529
	8.78837	0.777481	3.47817	1.75797
	5.04758	1.37217	3.96419	1.55876
	3.55353	1.02961	2.90976	0.598913
	5.13283	1.51547	4.04328	0.592121
	5.54108		3.39278

## Sheet: Figure 3
Panel A	Myo15Cre(-)/Tmtc4(fl/fl)				Myo15Cre(+)/Tmtc4(fl/fl)
	click	8 kHz	16 kHz	32 kHz	click	8 kHz	16 kHz	32 kHz
	30	50	40	35	100	100	100	100
	30	40	40	40	100	100	90	100
	30	50	40	40	55	65	90	100
	30	45	30	35	80	100	100	100
	35	50	35	35	100	100	100	100
	30	40	40	40	100	100	90	100
	35	45	40	35	100	100	100	100
	35	35	30	35	100	100	100	100
Panel B	Myo15Cre(-)/Tmtc4(fl/fl)						Myo15Cre(+)/Tmtc4(fl/fl)
	4 kHz	8 kHz	12 kHz	16 kHz	24 kHz	32 kHz	4 kHz	8 kHz	12 kHz	16 kHz	24 kHz	32 kHz
	60	50	50	40	60	100	60	70	80	100	100	100
	60	60	50	40	70	100	60	70	70	80	100	100
	60	40	30	30	80	80	60	80	80	80	100	100
							60	70	80	60	100	80
							60	80	80	100	100	100
							60	80	80	100	100	100
							60	80	80	100	100	100
							60	80	70	80	100	100
							60	80	80	100	100	100
							50	70	70	80	100	100
Panel C	Myo15Cre(-)/Tmtc4(fl/fl)				Myo15Cre(+)/Tmtc4(fl/fl)
	P15	P19	P24	P28	P15	P19	P24	P28
	40	35	30	35	50	40	100	100
	55	35	30	30	50	40	100	100
	50	35	30	35	55	35	55	100
	60	35	30	35	60	40	80	100
					40	50	100	100
					50	50	100	100
					50	60	100	100
Panel D	Prox1CreER(-)/Tmtc4(fl/fl)				Prox1CreER(+)/Tmtc4(fl/fl)
	click	8 kHz	16 kHz	32 kHz	click	8 kHz	16 kHz	32 kHz
	30	50	35	40	30	40	40	40
	35	50	40	40	35	45	40	35
	35	45	30	35	35	40	40	35
					35	50	40	40

## Sheet: Figure 4
Panel B - % IHC loss	Apex		Middle		Base
	Myo15Cre(-)	Myo15Cre(+)	Myo15Cre(-)	Myo15Cre(+)	Myo15Cre(-)	Myo15Cre(+)
	0	28	0	0	0	100
	0	31	0	97	0	13
	0	100	0	50	0	100
	0	59	0		0
			0		0
Panel B - % OHC loss	Apex		Middle		Base
	Myo15Cre(-)	Myo15Cre(+)	Myo15Cre(-)	Myo15Cre(+)	Myo15Cre(-)	Myo15Cre(+)
	0	51	1	43	6	100
	5	43	0	100	0	79
	2	33	7	53	0	100
	5	61	0		1
			1		2

## Sheet: Figure 6
Panel C	baseline				+1 uM TG
	789	790	788	595	789	790	788	595
	1.16342	1.05504	1.2931	2.55302	1.20495	1.44449	2.3805	1.90667
	1.31935	0.997537	1.44444	3.17914	0.980894	1.2808	2.13347	1.58799
	1.40147	0.981479	1.37257	2.62782	0.995611	1.39499	2.15743	1.96826
	1.28063	0.965942	1.46923	2.81544	0.964159	1.75578	2.15734	1.78402
Panel E	baseline			+1 uM TG
	WT	E183K	A192V	WT	E183K	A192V
	0.986732	6.48906	5.99036	1.0024	1.18121	0.557592
	0.948739	6.97037	6.43287	0.957689	1.26092	0.580706
	0.979113	6.53008	5.88628	1.00544	1.33211	0.588944
	1.08542	6.32959	5.53904	1.03447	1.45527	0.620983

## Sheet: Figure S1
Panel A - 8 kHz	Myo15Cre(-)/Tmtc4(fl/fl)				Myo15Cre(+)/Tmtc4(fl/fl)
	P15	P19	P24	P28	P15	P19	P24	P28
	80	50	50	50	75	50	100	100
	70	45	40	40	80	50	100	100
	80	50	50	45	80	60	65	100
	70	50	45	35	80	45	100	100
					60	80	100	100
					70	55	100	90
					70	100	90	100
Panel A - 16 kHz	Myo15Cre(-)/Tmtc4(fl/fl)				Myo15Cre(+)/Tmtc4(fl/fl)
	P15	P19	P24	P28	P15	P19	P24	P28
	50	50	40	35	50	45	100	100
	60	45	40	40	60	40	90	90
	45	50	40	40	60	40	90	100
	50	45	30	30	60	40	100	100
					45	50	100	100
					60	40	100	90
					70	100	90	100
Panel A - 32 kHz	Myo15Cre(-)/Tmtc4(fl/fl)				Myo15Cre(+)/Tmtc4(fl/fl)
	P15	P19	P24	P28	P15	P19	P24	P28
	50	50	35	35	85	90	100	100
	60	50	40	40	80	100	100	100
	75	50	40	35	85	100	100	100
	80	40	35	35	90	100	100	100
					50	100	100	100
					70	100	100	100
					100	100	100	100
Panel B	Atoh1Cre(-)/Tmtc4(fl/fl)				Atoh1Cre(+)/Tmtc4(fl/fl)
	click	8 kHz	16 kHz	32 kHz	click	8 kHz	16 kHz	32 kHz
	30	50	30	45	80	85	90	100
	30	50	40	35	80	100	90	100
	30	50	40	35	90	100	100	100
	35	50	45	35	90	100	100	100
	30	45	35	35	100	100	100	100
Panel C	Myo15Cre(+)/Tmtc4(fl/-) - ABR				Myo15Cre(+)/Tmtc4(fl/-) - DPOAE						Atoh1Cre(+)/Tmtc4(fl/-)				Prox1CreER(+)/Tmtc4(fl/-)
	click	8 kHz	16 kHz	32 kHz	4 kHz	8 kHz	12 kHz	16 kHz	24 kHz	32 kHz	click	8 kHz	16 kHz	32 kHz	click	8 kHz	16 kHz	32 kHz
	30	45	35	35	60	60	60	60	100	100	30	35	35	40	30	45	35	40
	30	45	35	40	60	60	70	70	100	80	30	45	35	35	35	50	45	40
	30	45	35	35	60	40	30	30	60	70	30	40	30	25	30	50	35	40
	30	50	40	35	60	50	30	40	100	100	30	35	35	35
					60	70	60	70	100	100
					60	60	30	40	100	100
	Myo15Cre(+)/Tmtc4(fl/-) - click				Myo15Cre(+)/Tmtc4(fl/-) - 8 kHz				Myo15Cre(+)/Tmtc4(fl/-) - 16 kHz				Myo15Cre(+)/Tmtc4(fl/-) - 32 kHz
	click	8 kHz	16 kHz	32 kHz	click	8 kHz	16 kHz	32 kHz	click	8 kHz	16 kHz	32 kHz	click	8 kHz	16 kHz	32 kHz
	50	35	30	30	80	50	45	45	60	40	35	35	75	40	35	35
	50	35	30	30	80	70	45	50	50	40	35	40	65	40	40	35
	40	35	30	40	90	70	50	60	60	45	40	45	60	70	100	100
	45	40	40	50	80	60	50	50	60	40	35	40	60	50	50	80

## Sheet: Figure S2
Panel B - % IHC loss	Apex		Middle		Base
	het	P30	het	P30	het	P30
	0	0	0	0	0	0
	0	7	0	0	0	0
	0	0	2	0	0	0
				0
Panel B - % OHC loss	Apex		Middle		Base
	het	P30	het	P30	het	P30
	37	4	0	0	0	1
	6	7	6	3	3	0
	5	2	1	0	1	5
				2
